# Supplementary material for: Clinical Utility of a Digital Dermoscopy Image-Based Artificial Intelligence Device in the Diagnosis and Management of Skin Cancer by Dermatologists
Source: Cancers (Basel). 2024 Oct 24;16(21):3592. doi: 10.3390/cancers16213592 (PMC11545296; doi:10.3390/cancers16213592)
Supplement: Supplementary file 1 [file cancers-16-03592-s001.zip]

Archive with 4 entries (3 files):
- cancers-3251396-supp/
- cancers-3251396-supp/cancers-3251396-DDI-AI-analysis.R
- cancers-3251396-supp/cancers-3251396-DDI-AI-participant demographics.xlsx
- cancers-3251396-supp/cancers-3251396-DDI-AI-participant evaluations.xlsx
