# Supplementary material for: Clinical Utility of a Digital Dermoscopy Image-Based Artificial Intelligence Device in the Diagnosis and Management of Skin Cancer by Dermatologists
Source: Cancers (Basel). 2024 Oct 24;16(21):3592. doi: 10.3390/cancers16213592 (PMC11545296; doi:10.3390/cancers16213592)
Supplement: Supplementary file 1 [file cancers-16-03592-s001.zip › cancers-3251396-supp/cancers-3251396-DDI-AI-participant demographics.xlsx]

## Sheet: Sheet1
	Gender	Time practicing	Type of practice	Area of practice	Do you perform skin checks	Biopsy frequency	Derm referral frequency	Competence
1	male	6 to 10	owner group private practice (dermatology)	cluster	yes	>3 per week	always	expert
2	male	>20	academic	area	yes	>3 per week	never	advanced
3	female	6 to 10	group private practice (dermatology)	area	yes	>3 per week	never	advanced
4	male	6 to 10	academic	area	yes	>3 per week	never	advanced
5	male	>20	academic	area	yes	>3 per week	never	expert
6	female	6 to 10	group private practice (multispecialty)	area	yes	>3 per week	never	expert
7	male	>20	owner group private practice (dermatology)	area	yes	>3 per week	never	expert
8	female	6 to 10	academic	area	yes	>3 per week	never	expert
9	male	16 to 20	group private practice (dermatology)	area	no	few times per year	most	advanced
10	male	>20	group private practice (dermatology)	area	yes	>3 per week	never	expert
11	female	>20	academic	area	yes	>3 per week	never	expert
12	female	6 to 10	academic	area	yes	>3 per week	never	advanced
13	male	>20	academic	area	yes	>3 per week	never	expert
14	female	>20	academic	area	yes	1 to 3 per week	rarely	expert
15	male	>20	academic	area	yes	>3 per week	never	expert
16	male	6 to 10	owner group private practice (dermatology)	area	yes	>3 per week	never	expert
17	male	11 to 15	other	area	yes	few per year	sometimes	intermediate
18	female	6 to 10	academic	area	yes	>3 per week	never	expert
19	male	11 to 15	owner group private practice (dermatology)	area	yes	>3 per week	never	expert
20	male	6 to 10	hospital	area	yes	>3 per week	never	advanced
21	male	6 to 10	academic	area	yes	1 to 3 per week	rarely	advanced
22	male	11 to 15	group private practice (dermatology)	area	yes	>3 per week	always	advanced
23	male	>20	academic	area	yes	>3 per week	never	expert
24	male	11 to 15	FQHC	area	yes	>3 per week	never	expert
25	male	6 to 10	group private practice (dermatology)	area	yes	>3 per week	never	intermediate
26	male	>20	academic	area	yes	none	rarely	advanced
27	male	>20	independent solo private practice (dermatology)	area	yes	>3 per week	never	expert
28	male	11 to 15	academic	area	yes	>3 per week	never	expert
29	female	16 to 20	FQHC	rural	yes	>3 per week	rarely	intermediate
30	female	6 to 10	academic	area	yes	>3 per week	always	expert
31	female	11 to 15	group private practice (dermatology)	area	yes	>3 per week	never	advanced
32	male	>20	owner group private practice (dermatology)	cluster	yes	>3 per week	rarely	expert
33	male	>20	owner group private practice (dermatology)	area	yes	>3 per week	never	expert
34	male	11 to 15	academic	area	yes	>3 per week	never	advanced
35	male	1 to 5	group private practice (dermatology)	area	no	none	never	expert
36	male	1 to 5	group private practice (dermatology)	area	yes	>3 per week	never	advanced
