# Supplementary material for: Clinical Utility of a Digital Dermoscopy Image-Based Artificial Intelligence Device in the Diagnosis and Management of Skin Cancer by Dermatologists
Source: Cancers (Basel). 2024 Oct 24;16(21):3592. doi: 10.3390/cancers16213592 (PMC11545296; doi:10.3390/cancers16213592)
Supplement: Supplementary file 1 [file cancers-16-03592-s001.zip › cancers-3251396-supp/cancers-3251396-DDI-AI-participant evaluations.xlsx]

## Sheet: Assessments
		CLINICAL IMAGE ONLY
	SURVEY ORDER #	1	1	1	1	2	2	2	2	3	3	3	3	4	4	4	4	5	5	5	5	6	6	6	6	7	7	7	7	8	8	8	8	9	9	9	9	10	10	10	10	11	11	11	11	12	12	12	12
	CASE #	20	20	20	20	34	34	34	34	14	14	14	14	10	10	10	10	42	42	42	42	50	50	50	50	26	26	26	26	47	47	47	47	23	23	23	23	31	31	31	31	44	44	44	44	17	17	17	17
	PATHOLOGY GROUND TRUTH	BENIGN	BENIGN	BENIGN	BENIGN	MALIGNANT	MALIGNANT	MALIGNANT	MALIGNANT	BENIGN	BENIGN	BENIGN	BENIGN	BENIGN	BENIGN	BENIGN	BENIGN	MALIGNANT	MALIGNANT	MALIGNANT	MALIGNANT	MALIGNANT	MALIGNANT	MALIGNANT	MALIGNANT	MALIGNANT	MALIGNANT	MALIGNANT	MALIGNANT	MALIGNANT	MALIGNANT	MALIGNANT	MALIGNANT	BENIGN	BENIGN	BENIGN	BENIGN	MALIGNANT	MALIGNANT	MALIGNANT	MALIGNANT	MALIGNANT	MALIGNANT	MALIGNANT	MALIGNANT	BENIGN	BENIGN	BENIGN	BENIGN
	PATHOLOGY GT TRUTH BINARY	0	0	0	0	1	1	1	1	0	0	0	0	0	0	0	0	1	1	1	1	1	1	1	1	1	1	1	1	1	1	1	1	0	0	0	0	1	1	1	1	1	1	1	1	0	0	0	0
	PATHOLOGY	SK	SK	SK	SK	BCC	BCC	BCC	BCC	LPLK	LPLK	LPLK	LPLK	NEVUS	NEVUS	NEVUS	NEVUS	SCC	SCC	SCC	SCC	SCC	SCC	SCC	SCC	AMN(S)	AMN(S)	AMN(S)	AMN(S)	SCC	SCC	SCC	SCC	SK	SK	SK	SK	MIS	MIS	MIS	MIS	SCC	SCC	SCC	SCC	SK	SK	SK	SK
		1	2	3	4	5	6	7	8	9	10	11	12	13	14	15	16	17	18	19	20	21	22	23	24	25	26	27	28	29	30	31	32	33	34	35	36	37	38	39	40	41	42	43	44	45	46	47	48
	Question#	Q15	Q16	Q17	Q18	Q32	Q33	Q34	Q35	Q37	Q38	Q39	Q40	Q42	Q43	Q44	Q45	Q47	Q48	Q49	Q50	Q52	Q53	Q54	Q55	Q57	Q58	Q59	Q60	Q62	Q63	Q64	Q65	Q67	Q68	Q69	Q70	Q72	Q73	Q74	Q75	Q77	Q78	Q79	Q80	Q82	Q83	Q84	Q85
	What is the question	DIAGNOSIS	CONF DIAGNOSIS	MANAGEMENT	CONF MANAGEMENT	DIAGNOSIS	CONF DIAGNOSIS	MANAGEMENT	CONF MANAGEMENT	DIAGNOSIS	CONF DIAGNOSIS	MANAGEMENT	CONF MANAGEMENT	DIAGNOSIS	CONF DIAGNOSIS	MANAGEMENT	CONF MANAGEMENT	DIAGNOSIS	CONF DIAGNOSIS	MANAGEMENT	CONF MANAGEMENT	DIAGNOSIS	CONF DIAGNOSIS	MANAGEMENT	CONF MANAGEMENT	DIAGNOSIS	CONF DIAGNOSIS	MANAGEMENT	CONF MANAGEMENT	DIAGNOSIS	CONF DIAGNOSIS	MANAGEMENT	CONF MANAGEMENT	DIAGNOSIS	CONF DIAGNOSIS	MANAGEMENT	CONF MANAGEMENT	DIAGNOSIS	CONF DIAGNOSIS	MANAGEMENT	CONF MANAGEMENT	DIAGNOSIS	CONF DIAGNOSIS	MANAGEMENT	CONF MANAGEMENT	DIAGNOSIS	CONF DIAGNOSIS	MANAGEMENT	CONF MANAGEMENT
1	Resident*	Benign	High	Monitor	High	Malignant	High	Biopsy	High	Benign	High	Monitor	High	Benign	High	Monitor	High	Malignant	High	Biopsy	High	Malignant	Moderate	Biopsy	Moderate	Benign	Moderate	Monitor	Moderate	Malignant	Moderate	Biopsy	Moderate	Malignant	Slight	Biopsy	Slight	Benign	Slight	Monitor	Slight	Malignant	High	Biopsy	High	Malignant	Moderate	Biopsy	Moderate
2	Dermatologist	Benign	Slight	Monitor	Moderate	Benign	Moderate	Monitor	Moderate	Benign	Moderate	Monitor	Moderate	Benign	None	Monitor	None	Malignant	Moderate	Biopsy	High	Malignant	High	Biopsy	Moderate	Malignant	Slight	Biopsy	Moderate	Malignant	High	Biopsy	Moderate	Malignant	Moderate	Biopsy	High	Benign	None	Monitor	None	Malignant	High	Biopsy	High	Malignant	Slight	Biopsy	Moderate
3	Dermatologist	Benign	High	Monitor	High	Malignant	Slight	Biopsy	High	Benign	High	Monitor	High	Benign	High	Monitor	High	Malignant	Slight	Biopsy	High	Malignant	Slight	Monitor	Moderate	Malignant	High	Biopsy	High	Benign	Slight	Monitor	Slight	Malignant	Moderate	Biopsy	High	Benign	Slight	Monitor	Moderate	Malignant	High	Biopsy	High	Malignant	Moderate	Biopsy	High
4	Dermatologist	Benign	Moderate	Monitor	Moderate	Malignant	High	Biopsy	High	Benign	High	Monitor	High	Benign	High	Monitor	High	Malignant	High	Biopsy	High	Malignant	High	Biopsy	High	Malignant	High	Biopsy	High	Malignant	High	Biopsy	High	Malignant	Moderate	Biopsy	High	Benign	Moderate	Monitor	Moderate	Malignant	High	Biopsy	High	Malignant	High	Biopsy	High
5	Dermatologist	Benign	High	Monitor	High	Malignant	Slight	Biopsy	Moderate	Benign	High	Monitor	High	Benign	High	Monitor	High	Malignant	Moderate	Biopsy	Moderate	Benign	Slight	Monitor	Slight	Malignant	Moderate	Biopsy	High	Malignant	Moderate	Biopsy	High	Malignant	Moderate	Biopsy	High	Benign	Moderate	Monitor	Moderate	Malignant	High	Biopsy	High	Benign	High	Monitor	High
6	Dermatologist	Benign	Moderate	Monitor	Moderate	Malignant	Moderate	Biopsy	Moderate	Benign	High	Monitor	High	Benign	High	Monitor	High	Malignant	Moderate	Biopsy	Moderate	Malignant	Slight	Biopsy	Slight	Benign	Moderate	Monitor	Moderate	Malignant	Moderate	Biopsy	Moderate	Malignant	Slight	Biopsy	Slight	Benign	Moderate	Monitor	Moderate	Malignant	High	Biopsy	High	Benign	High	Monitor	High
7	Dermatologist	Benign	Moderate	Monitor	Moderate	Malignant	High	Biopsy	High	Malignant	Slight	Biopsy	Slight	Benign	High	Monitor	High	Malignant	High	Biopsy	High	Benign	Moderate	Biopsy	High	Malignant	High	Biopsy	High	Malignant	High	Biopsy	High	Malignant	Moderate	Biopsy	Moderate	Malignant	Slight	Biopsy	High	Malignant	High	Biopsy	High	Benign	High	Monitor	High
8	Dermatologist	Benign	None	Monitor	Slight	Benign	None	Monitor	Slight	Benign	Slight	Monitor	Slight	Benign	Slight	Monitor	Slight	Malignant	Moderate	Biopsy	Moderate	Malignant	Moderate	Biopsy	Moderate	Malignant	High	Biopsy	High	Malignant	Moderate	Biopsy	Moderate	Malignant	High	Biopsy	High	Malignant	Moderate	Biopsy	Moderate	Malignant	High	Biopsy	High	Malignant	Moderate	Biopsy	Moderate
9	Dermatologist	Benign	Moderate	Monitor	Moderate	Malignant	Slight	Referral	Moderate	Benign	Moderate	Monitor	High	Benign	High	Monitor	High	Malignant	Slight	Biopsy	Moderate	Malignant	Slight	Biopsy	Moderate	Malignant	Slight	Biopsy	Slight	Malignant	Slight	Biopsy	Moderate	Malignant	Slight	Referral	Moderate	Benign	Slight	Referral	Slight	Malignant	Moderate	Biopsy	Moderate	Benign	Slight	Monitor	Moderate
10	Dermatologist	Benign	High	Monitor	High	Benign	Moderate	Monitor	Moderate	Benign	High	Monitor	High	Benign	High	Monitor	High	Malignant	Moderate	Biopsy	Moderate	Malignant	High	Biopsy	Moderate	Benign	Moderate	Biopsy	Moderate	Malignant	Moderate	Biopsy	Moderate	Malignant	High	Biopsy	High	Benign	High	Monitor	High	Malignant	High	Biopsy	High	Malignant	Moderate	Biopsy	Moderate
11	Dermatologist	Benign	Slight	Monitor	Moderate	Benign	Slight	Monitor	Moderate	Benign	Moderate	Monitor	Moderate	Benign	Moderate	Monitor	Moderate	Malignant	Slight	Biopsy	Moderate	Benign	Slight	Monitor	Slight	Benign	Slight	Monitor	Slight	Malignant	Moderate	Biopsy	Moderate	Malignant	Slight	Biopsy	Slight	Benign	Slight	Monitor	Moderate	Malignant	Slight	Biopsy	Moderate	Benign	Slight	Monitor	Moderate
12	Dermatologist	Malignant	Moderate	Biopsy	Moderate	Malignant	Moderate	Biopsy	Moderate	Benign	Moderate	Monitor	Moderate	Malignant	Moderate	Biopsy	Moderate	Malignant	Moderate	Biopsy	Moderate	Malignant	Moderate	Biopsy	Moderate	Malignant	Moderate	Biopsy	Moderate	Malignant	Moderate	Biopsy	Moderate	Malignant	Moderate	Biopsy	Moderate	Benign	Moderate	Monitor	Moderate	Malignant	Moderate	Biopsy	Moderate	Malignant	Moderate	Biopsy	Moderate
13	Dermatologist	Benign	Moderate	Monitor	Moderate	Malignant	Slight	Biopsy	Slight	Benign	Slight	Monitor	Slight	Benign	Moderate	Monitor	Moderate	Malignant	None	Biopsy	Moderate	Benign	Slight	Biopsy	Slight	Malignant	Moderate	Biopsy	Moderate	Malignant	Moderate	Biopsy	Moderate	Malignant	Slight	Biopsy	Slight	Benign	Slight	Monitor	Slight	Malignant	High	Biopsy	High	Malignant	Moderate	Biopsy	Moderate
14	Dermatologist	Benign	Slight	Monitor	Slight	Benign	Slight	Biopsy	Moderate	Benign	Moderate	Monitor	Moderate	Benign	Moderate	Monitor	Moderate	Malignant	Slight	Biopsy	Moderate	Malignant	Slight	Biopsy	Moderate	Benign	Slight	Referral	Slight	Malignant	High	Biopsy	High	Malignant	Moderate	Biopsy	High	Benign	Moderate	Monitor	Moderate	Malignant	High	Biopsy	High	Malignant	Moderate	Biopsy	High
15	Dermatologist	Benign	Moderate	Monitor	Moderate	Malignant	High	Biopsy	High	Benign	Moderate	Monitor	Moderate	Benign	Moderate	Monitor	Moderate	Malignant	Slight	Biopsy	Moderate	Malignant	Moderate	Biopsy	Moderate	Malignant	Moderate	Biopsy	Moderate	Benign	Slight	Biopsy	Moderate	Benign	Slight	Biopsy	Moderate	Benign	Moderate	Monitor	Moderate	Malignant	Moderate	Biopsy	Moderate	Malignant	Moderate	Biopsy	Moderate
16	Dermatologist	Benign	Slight	Monitor	Moderate	Benign	Slight	Monitor	Slight	Benign	Moderate	Monitor	Slight	Benign	High	Monitor	High	Malignant	Moderate	Biopsy	Moderate	Malignant	Slight	Biopsy	Moderate	Malignant	Moderate	Biopsy	Moderate	Malignant	Slight	Biopsy	Moderate	Malignant	Moderate	Biopsy	Moderate	Benign	Moderate	Monitor	Moderate	Malignant	High	Biopsy	High	Malignant	Moderate	Biopsy	Moderate
17	Dermatologist	Benign	High	Monitor	High	Benign	Moderate	Monitor	High	Benign	High	Monitor	High	Benign	High	Monitor	High	Malignant	Slight	Biopsy	High	Malignant	Moderate	Biopsy	Moderate	Malignant	Moderate	Biopsy	High	Malignant	High	Biopsy	High	Malignant	High	Biopsy	High	Benign	Slight	Biopsy	Moderate	Malignant	High	Biopsy	High	Malignant	Moderate	Biopsy	Moderate
18	Dermpath	Benign	Moderate	Monitor	Moderate	Malignant	Slight	Biopsy	Slight	Benign	High	Monitor	High	Benign	High	Monitor	High	Malignant	Slight	Biopsy	Slight	Malignant	Moderate	Biopsy	Moderate	Malignant	Slight	Biopsy	Slight	Benign	Slight	Monitor	Slight	Malignant	Moderate	Biopsy	Moderate	Benign	Slight	Monitor	Slight	Malignant	High	Biopsy	High	Malignant	High	Biopsy	High
19	Dermatologist	Benign	Moderate	Monitor	Slight	Malignant	Moderate	Biopsy	Moderate	Benign	High	Monitor	High	Benign	Moderate	Monitor	Moderate	Malignant	Moderate	Biopsy	Moderate	Malignant	Moderate	Biopsy	Moderate	Malignant	High	Biopsy	High	Malignant	Moderate	Biopsy	Moderate	Malignant	Moderate	Biopsy	Moderate	Benign	Slight	Monitor	Slight	Malignant	High	Biopsy	High	Benign	Moderate	Monitor	Moderate
20	Dermatologist	Benign	Moderate	Monitor	Moderate	Benign	Moderate	Monitor	Moderate	Benign	Moderate	Monitor	Moderate	Benign	Moderate	Monitor	Moderate	Malignant	Moderate	Biopsy	Moderate	Malignant	Moderate	Biopsy	Moderate	Malignant	Moderate	Biopsy	Moderate	Malignant	Moderate	Biopsy	Moderate	Malignant	Moderate	Biopsy	Moderate	Benign	Moderate	Monitor	Moderate	Malignant	High	Biopsy	High	Malignant	Moderate	Biopsy	Moderate
21	Dermpath	Benign	Moderate	Monitor	Moderate	Malignant	Slight	Biopsy	Moderate	Malignant	Slight	Biopsy	Moderate	Benign	Moderate	Monitor	High	Malignant	Slight	Biopsy	Moderate	Benign	Moderate	Monitor	Moderate	Malignant	Moderate	Biopsy	Moderate	Malignant	Moderate	Biopsy	Moderate	Malignant	Moderate	Biopsy	Moderate	Benign	Slight	Monitor	Slight	Malignant	Moderate	Biopsy	Moderate	Malignant	Slight	Referral	Moderate
22	Dermatologist	Benign	High	Monitor	High	Benign	Moderate	Monitor	Moderate	Benign	High	Monitor	High	Benign	Moderate	Monitor	Moderate	Malignant	Slight	Biopsy	Moderate	Malignant	Slight	Biopsy	Slight	Malignant	Moderate	Biopsy	Slight	Malignant	High	Biopsy	High	Malignant	High	Biopsy	High	Malignant	Moderate	Biopsy	Moderate	Malignant	High	Biopsy	High	Malignant	Moderate	Biopsy	Moderate
23	Dermatologist	Malignant	Slight	Biopsy	Moderate	Malignant	Moderate	Biopsy	Moderate	Benign	High	Monitor	High	Benign	Moderate	Monitor	Moderate	Malignant	Moderate	Biopsy	Moderate	Malignant	Moderate	Biopsy	Moderate	Benign	Slight	Biopsy	Slight	Malignant	Moderate	Biopsy	High	Malignant	Moderate	Biopsy	High	Benign	Moderate	Monitor	Moderate	Malignant	High	Biopsy	High	Malignant	Moderate	Biopsy	High
24	Resident*	Benign	Moderate	Monitor	Moderate	Malignant	Slight	Biopsy	Slight	Benign	High	Monitor	High	Benign	Moderate	Monitor	Moderate	Malignant	Moderate	Biopsy	Moderate	Malignant	High	Biopsy	High	Malignant	High	Biopsy	High	Malignant	High	Biopsy	High	Malignant	Moderate	Biopsy	Moderate	Benign	Moderate	Monitor	Moderate	Malignant	High	Biopsy	High	Benign	Slight	Monitor	Slight
25	Dermatologist	Benign	None	Monitor	None	Malignant	None	Biopsy	None	Benign	Slight	Monitor	Slight	Benign	None	Monitor	None	Malignant	None	Biopsy	None	Malignant	Slight	Biopsy	None	Malignant	Slight	Biopsy	Slight	Malignant	None	Biopsy	None	Malignant	Slight	Biopsy	Slight	Benign	Slight	Monitor	Slight	Malignant	Slight	Biopsy	Slight	Benign	Slight	Monitor	None
26	Dermatologist	Benign	Moderate	Monitor	Moderate	Benign	Slight	Monitor	Slight	Benign	Moderate	Monitor	Moderate	Benign	Moderate	Monitor	Moderate	Benign	None	Monitor	None	Malignant	Slight	Biopsy	Slight	Malignant	Slight	Biopsy	Slight	Malignant	Moderate	Biopsy	Moderate	Malignant	Slight	Biopsy	Slight	Benign	Moderate	Monitor	Moderate	Malignant	Moderate	Biopsy	Moderate	Benign	None	Monitor	None
27	Dermatologist	Benign	High	Monitor	High	Benign	High	Monitor	High	Benign	High	Monitor	High	Malignant	Moderate	Referral	Moderate	Malignant	Moderate	Biopsy	Moderate	Malignant	Moderate	Biopsy	Moderate	Malignant	High	Biopsy	High	Malignant	High	Biopsy	High	Malignant	Moderate	Biopsy	Moderate	Malignant	Moderate	Biopsy	Moderate	Malignant	High	Biopsy	High	Malignant	Moderate	Biopsy	Moderate
28	Resident*	Benign	Moderate	Monitor	Moderate	Benign	Moderate	Monitor	Moderate	Benign	Moderate	Monitor	Moderate	Benign	High	Monitor	High	Malignant	Slight	Biopsy	Slight	Malignant	Slight	Biopsy	Slight	Benign	Slight	Biopsy	Slight	Malignant	Slight	Biopsy	Slight	Malignant	High	Biopsy	High	Benign	Moderate	Monitor	Slight	Malignant	Moderate	Biopsy	Moderate	Malignant	Moderate	Biopsy	Moderate
29	Dermatologist	Benign	High	Monitor	High	Malignant	Slight	Biopsy	High	Benign	Moderate	Monitor	Moderate	Benign	Moderate	Monitor	Moderate	Malignant	Slight	Biopsy	High	Benign	Slight	Biopsy	Moderate	Benign	Slight	Biopsy	High	Malignant	High	Biopsy	High	Malignant	Moderate	Biopsy	High	Benign	Moderate	Monitor	Moderate	Malignant	High	Biopsy	High	Malignant	Moderate	Biopsy	High
30	Dermpath	Benign	Moderate	Monitor	High	Benign	High	Monitor	High	Benign	High	Monitor	High	Benign	High	Monitor	High	Malignant	Moderate	Biopsy	High	Malignant	Moderate	Biopsy	High	Malignant	High	Biopsy	High	Malignant	Moderate	Biopsy	Moderate	Malignant	Moderate	Biopsy	Moderate	Benign	Moderate	Biopsy	Moderate	Benign	Moderate	Biopsy	Moderate	Benign	Moderate	Biopsy	Moderate
31	Dermatologist	Benign	Moderate	Monitor	High	Benign	Moderate	Monitor	Moderate	Benign	Moderate	Monitor	Moderate	Malignant	Slight	Biopsy	High	Malignant	High	Biopsy	High	Malignant	Moderate	Biopsy	High	Malignant	High	Biopsy	High	Malignant	Moderate	Biopsy	High	Malignant	Moderate	Biopsy	Moderate	Malignant	Slight	Biopsy	Moderate	Malignant	High	Biopsy	High	Malignant	Moderate	Biopsy	Moderate
32	Dermatologist	Benign	Moderate	Monitor	Moderate	Malignant	Slight	Biopsy	Moderate	Malignant	Slight	Biopsy	Moderate	Benign	Moderate	Monitor	Moderate	Malignant	Moderate	Biopsy	High	Malignant	Moderate	Biopsy	High	Malignant	Moderate	Biopsy	High	Malignant	Moderate	Biopsy	High	Benign	Slight	Referral	Moderate	Benign	Moderate	Referral	Moderate	Malignant	High	Biopsy	High	Benign	Moderate	Monitor	Moderate
33	Dermatologist	Benign	Moderate	Monitor	Moderate	Benign	Slight	Biopsy	Slight	Benign	Slight	Monitor	Slight	Benign	Moderate	Monitor	Moderate	Malignant	Moderate	Biopsy	Moderate	Malignant	High	Biopsy	High	Malignant	High	Biopsy	High	Malignant	High	Biopsy	High	Malignant	Slight	Biopsy	Moderate	Benign	Slight	Monitor	Moderate	Malignant	Moderate	Biopsy	High	Malignant	Moderate	Biopsy	High
34	Dermatologist	Benign	High	Monitor	High	Benign	High	Monitor	High	Benign	High	Monitor	High	Benign	Moderate	Monitor	High	Benign	Moderate	Monitor	Moderate	Benign	Moderate	Monitor	Moderate	Benign	Moderate	Monitor	Moderate	Malignant	Slight	Biopsy	Moderate	Benign	Slight	Monitor	Slight	Benign	Moderate	Monitor	High	Malignant	Moderate	Biopsy	High	Benign	High	Monitor	High
35	Dermatologist	Benign	High	Monitor	High	Benign	Moderate	Monitor	Moderate	Benign	High	Monitor	High	Benign	High	Monitor	High	Benign	Moderate	Monitor	Moderate	Malignant	High	Biopsy	Moderate	Malignant	Moderate	Biopsy	High	Malignant	High	Biopsy	High	Malignant	Moderate	Biopsy	High	Benign	Moderate	Monitor	High	Malignant	High	Biopsy	High	Benign	High	Monitor	High
36	Resident*	Benign	Moderate	Monitor	Moderate	Benign	Moderate	Monitor	Moderate	Benign	Slight	Monitor	Slight	Benign	Moderate	Monitor	Moderate	Benign	Moderate	Monitor	Moderate	Malignant	Moderate	Biopsy	Moderate	Malignant	Slight	Biopsy	Moderate	Malignant	Moderate	Biopsy	Moderate	Malignant	Slight	Biopsy	High	Benign	Slight	Monitor	Moderate	Malignant	High	Biopsy	High	Malignant	Moderate	Biopsy	Moderate
37	Dermatologist	Benign	Moderate	Monitor	Moderate	Benign	Moderate	Monitor	Moderate	Benign	Moderate	Monitor	Moderate	Benign	Moderate	Monitor	Moderate	Malignant	Slight	Biopsy	Moderate	Benign	Moderate	Monitor	Moderate	Malignant	Moderate	Biopsy	Moderate	Malignant	High	Biopsy	High	Malignant	Moderate	Biopsy	Moderate	Benign	Moderate	Monitor	Moderate	Malignant	High	Biopsy	High	Benign	Moderate	Monitor	Moderate
38	Dermpath	Malignant	Slight	Biopsy	Slight	Malignant	Moderate	Biopsy	Moderate	Benign	Moderate	Monitor	Moderate	Benign	High	Monitor	High	Malignant	Moderate	Biopsy	Moderate	Malignant	Slight	Biopsy	Slight	Benign	Moderate	Biopsy	Moderate	Malignant	Moderate	Biopsy	Moderate	Malignant	Moderate	Biopsy	Moderate	Benign	Moderate	Monitor	Moderate	Malignant	Moderate	Biopsy	Moderate	Benign	Moderate	Monitor	Moderate
39	Dermatologist	Benign	Moderate	Monitor	Moderate	Malignant	Moderate	Biopsy	Moderate	Benign	Slight	Monitor	Slight	Benign	Moderate	Monitor	Moderate	Malignant	Moderate	Biopsy	Moderate	Malignant	Moderate	Biopsy	Moderate	Malignant	High	Biopsy	High	Malignant	High	Biopsy	High	Malignant	Moderate	Biopsy	High	Benign	Moderate	Monitor	Moderate	Malignant	High	Biopsy	High	Malignant	Moderate	Biopsy	Moderate
40	Dermpath	Benign	Moderate	Monitor	Moderate	Benign	Slight	Biopsy	Moderate	Benign	Slight	Biopsy	Moderate	Benign	Moderate	Monitor	Moderate	Malignant	Moderate	Biopsy	High	Malignant	Moderate	Biopsy	High	Malignant	High	Biopsy	High	Benign	Moderate	Biopsy	High	Malignant	High	Biopsy	High	Benign	Moderate	Biopsy	Moderate	Malignant	High	Biopsy	High	Benign	Moderate	Monitor	High
	*NOTE THAT 4 RESIDENTS WERE NOT INCLUDED IN ANALYSIS DUE TO LACK OF COMPLETED DERMATOLOGY SPECIALTY
[truncated: 752 more columns]
